# Supplementary material for: Telomere Maintenance Pathways in Lower-Grade Gliomas: Insights from Genetic Subtypes and Telomere Length Dynamics
Source: Int J Mol Sci. 2025 Apr 28;26(9):4175. doi: 10.3390/ijms26094175 (PMC12071676; doi:10.3390/ijms26094175)
Supplement: Supplementary file 1 [file ijms-26-04175-s001.zip]

Archive with 1 entries (1 files):
- ijms-3561274-supplementary.pdf
